# Supplementary material for: Spatial Cognition in the Field: A New Approach Using the Smartphone’s Compass Sensors and Navigation Apps
Source: J Intell. 2026 Jan 9;14(1):14. doi: 10.3390/jintelligence14010014 (PMC12842908; doi:10.3390/jintelligence14010014)
Supplement: Supplementary file 1 [file jintelligence-14-00014-s001.zip]

Archive with 1 entries (1 files):
- jintelligence-3919676-supplementary.pdf
